# Supplementary material for: Minimum inhibitory concentrations of commercial essential oils against common chicken pathogenic bacteria and their relationship with antibiotic resistance
Source: J Appl Microbiol. 2021 Sep 28;132(2):1025–35. doi: 10.1111/jam.15302 (PMC9293407; doi:10.1111/jam.15302)
Supplement: Supplementary file 3 — Table S3 [file JAM-132-1025-s002.xlsx]

## Sheet: Results
No.	Pathogen	Oregano	Cajeput	Garlic	Black pepper	Tea tree	Peppermint	Cinnamon	ProductA	COL	ENR	TYL	GEN	NEO	STR	AMX	FFN	THA	OXY	DOX	SXT
1	E. coli	121.5	>455.0	>505.0	750	>439.5	>446.0	0.3	3.8
2	E. coli	7.6	>455.0	>505.0	750	219.8	>446.0	0.5	3.8	1	32		64	8	64	256	256	256	256	8	1
3	E. coli	30.4	>455.0	>505.0	>431.5	219.8	>446.0	0.3	3.8
4	E. coli	30.4	>455.0	>505.0	>431.5	>439.5	>446.0	0.5	3.8	1	64		2	256	256	256	256	256	256	8	16
5	E. coli	15.2	>455.0	>505.0	>431.5	>439.5	>446.0	0.3	3.8
6	E. coli	30.4	>455.0	>505.0	>431.5	>439.5	>446.0	0.3	3.8	1	16		2	2	256	256	4	32	256	32	16
7	E. coli	243	>455.0	>505.0	>431.5	219.8	446	0.3	3.8	1	32		256	256	256	256	256	256	256	32	16
8	E. coli	30.4	>455.0	505	>431.5	439.5	>446.0	0.3	3.8	2	64		256	4	256	256	8	64	256	8	16
9	E. coli	30.4	>455.0	505	>431.5	439.5	>446.0	0.3	1.9	1	16		2	2	256	256	8	128	256	32	16
10	E. coli	15.2	>455.0	>505.0	>431.5	219.8	446	0.3	1.9	1	16		256	128	256	256	256	256	128	4	16
11	ORT	3.8	14.2	2	107.9	27.5	3.5	1	1.9	64	0.25	0.5	32	32	32	4	0.5	2	4	8	8
12	ORT	1.9	1.8	0.5	1.7	1.7	0.9	0.3	1	64	4	0.5	4	4	4	8	0.5	128	1	0.5	0.5
13	ORT	1.9	7.1	>505.0	>431.5	>439.5	27.9	2	1.9	64	16	1	32	32	16	32	0.5	2	8	8	16
14	ORT	60.8	0.9	0.5	107.9	54.9	0.9	1	1.9	32	0.125	0.5	8	4	16	2	0.5	0.5	0.5	1	1
15	ORT	121.5	455	7.9	>431.5	219.8	111.5	1	3.8	64	32	8	32	32	16	8	0.5	2	16	16	16
16	ORT	1.9	0.9	2	6.7	27.5	1.7	4.1	1	32	8	1	4	4	4	4	1	128	2	2	1
17	ORT	0.9	227.5	3.9	53.9	13.7	0.9	2	1	64	0.25	1	32	32	32	8	0.5	1	2	4	2
18	ORT	7.6	14.2	63.1	3.4	1.7	1.7	0.5	1	64	32	1	16	16	8	0.5	0.5	128	1	2	2
19	ORT	60.8	227.5	>505.0	53.9	54.9	1.7	0.5	1.9	64	16	1	32	32	16	32	0.5	2	8	8	16
20	ORT	30.4	28.4	252.5	431.5	109.9	1.7	0.5	1.9	64	16	0.5	16	0.5	16	4	0.5	1	1	1	16
21	G. anatis	15.2	455	7.9	>431.5	219.8	223	0.3	3.8	1	0.5	32	0.5	1	2	8	0.5	0.5	128	8	0.25
22	G. anatis	60.8	455	31.6	>431.5	219.8	111.5	0.3	7.7	1	8	128	0.5	1	128	8	0.5	128	256	8	1
23	G. anatis	121.5	455	>505.0	>431.5	219.8	446	0.3	7.7	1	16	16	0.5	8	128	16	32	256	128	8	16
24	G. anatis	1.9	113.8	7.9	>431.5	109.9	446	0.3	1	1	64	128	0.5	2	4	64	0.5	1	256	8	8
25	G. anatis	7.6	455	15.8	>431.5	219.8	223	0.3	7.7	1	64	32	0.5	16	256	256	0.5	128	256	4	16
26	G. anatis	3.8	113.8	7.9	>431.5	109.9	446	0.3	0.2	0.5	32	256	0.5	1	128	0.5	64	256	256	16	16
27	G. anatis	7.6	227.5	>505.0	>431.5	109.9	111.5	1	0.2	1	8	32	1	1	2	8	0.5	1	128	4	1
28	G. anatis	7.6	455	7.9	>431.5	109.9	223	0.3	1.9	1	16	32	1	16	64	4	0.5	128	256	4	16
29	G. anatis	15.2	455	>505.0	>431.5	219.8	446	1	3.8	1	0.25	64	0.5	1	4	8	0.5	1	64	4	0.03
30	G. anatis	60.8	455	>505.0	215.8	109.9	223	4.1	7.7	1	1	64	0.5	1	4	8	0.5	0.5	64	4	0.03
31	Avi bacterium	1.9	227.5	2	215.8	109.9	223	2	3.8	1	32	64	4	16	256	32	0.5	256	64	2	16
32	Avi bacterium	60.8	455	1	107.9	109.9	111.5	16.4	122.5	2	4	16	2	4	8	1	0.5	256	64	2	1
33	Avi bacterium	15.2	455	>505.0	>431.5	219.8	223	2	7.7	0.5	64	256	64	8	16	4	16	256	256	64	16
34	Avi bacterium	60.8	227.5	2	>431.5	219.8	111.5	2	7.7	8	16	128	4	16	256	8	0.5	256	32	2	8
35	Avi bacterium	30.4	455	7.9	>431.5	439.5	223	1	3.8	0.5	32	64	1	2	8	2	0.5	256	32	4	2
36	Avi bacterium	121.5	>455.0	1	>431.5	109.9	0.2	1	7.7	1	1	16	0.5	2	4	2	0.5	1	16	16	1
37	Avi bacterium	60.8	113.8	7.9	431.5	219.8	223	0.3	7.7	1	1	128	64	32	256	16	16	256	64	2	2
38	Avi bacterium	121.5	455	126.3	>431.5	219.8	223	0.3	1	2	16	256	2	32	256	8	0.5	256	64	4	8
39	Avi bacterium	121.5	455	63.1	>431.5	219.8	446	1	7.7	2	0.125	16	1	2	4	0.5	0.5	1	32	4	1
40	Avi bacterium	30.4	227.5	505	>431.5	109.9	13.9	0.5	3.8	1	0.125	16	2	2	8	4	16	256	64	2	1
41	P. multocida	121.5	>455.0	63.1	>431.5	>439.5	>446.0	2	1.9	2	0.125	256	256	256	256	32	8	256	128	16	0.125
42	P. multocida	60.8	>455.0	31.6	>431.5	219.8	223	2	7.7	2	0.125	32	4	4	16	1	0.5	0.5	0.5	0.5	0.03
43	P. multocida	1.9	28.4	126.3	215.8	109.9	223	2	0.5	2	0.125	32	2	4	8	1	0.5	0.5	0.5	0.5	0.125
44	P. multocida	60.8	227.5	63.1	215.8	219.8	1.7	4.1	3.8	2	0.125	256	256	256	256	32	8	256	128	16	0.125
45	P. multocida	60.8	113.8	2	215.8	219.8	1.7	8.2	3.8	2	0.125	16	4	4	16	1	0.5	0.5	0.5	0.5	0.06
46	P. multocida	121.5	455	0.2	215.8	219.8	1.7	0.3	3.8	2	0.125	256	256	256	256	16	8	256	128	16	0.25
47	P. multocida	121.5	455	2	215.8	219.8	1.7	2	3.8	1	0.125	16	4	4	8	1	0.5	1	0.5	0.5	0.5
